# Supplementary material for: Non‐invasive adhesive patch microRNA assay recapitulates tissue biomarkers for melanoma
Source: Clin Transl Med. 2026 Feb 15;16(2):e70627. doi: 10.1002/ctm2.70627 (PMC12906660; doi:10.1002/ctm2.70627)
Supplement: Supplementary file 2 — Supporting Information [file CTM2-16-e70627-s003.xlsx]

## Sheet: Patient Demo Full Cohort
Sample Number	Age	Gender	Anatomic Location	Skin Phototype	Sample Type	Histopathological Diagnosis	miR125b-5p Concentration (copies/uL)	miR21-5p Concentration (copies/uL)	miR21/miR125b ratio
1	51	M	Extremity	1-2	MN	INTRADERMAL MELANOCYTIC NEVUS	1748.87	851.47	0.486869
2	49	F	Extremity	3-4	MIS	MELANOMA IN SITU	64.8	7.7	0.118827
3	51	F	Extremity	1-2	MIS	MALIGNANT MELANOMA IN SITU	10.43	58.3	5.58965
4	36	F	Trunk	1-2	MN	INTRADERMAL MELANOCYTIC NEVUS	31.69	14.99	0.47302
5	36	F	Trunk	1-2	MN	INTRADERMAL MELANOCYTIC NEVUS	43.15	54.47	1.26234
6	47	M	Head and Neck	1-2	MN	COMPOUND NEVUS, CONGENITAL PATTERN TYPE	230.5	202.43	0.878221
7	59	M	Extremity	1-2	MIS	ATYPICAL LENTIGINOUS MELANOCYTIC PROLIFERATION, CONSISTENT WITH EARLY MELANOMA IN SITU	6.69	2.04	0.304933
8	69	M	Extremity	1-2	IM	MALIGNANT MELANOMA, BRESLOW THICKNESS 0.2 MM (T1a)	7.93	8.38	1.05675
9	92	M	Extremity	1-2	MN	MELANOCYTIC NEVUS, COMPOUND LENTIGINOUS TYPE	439.44	1048.3	2.38554
10	76	M	Extremity	3-4	MIS	MALIGNANT MELANOMA IN SITU (LENTIGO MALIGNA)	32.93	8.27	0.251139
11	75	M	Extremity	1-2	MIS	MALIGNANT MELANOMA IN SITU	6801.1	23925.1	3.51783
12	66	M	Head and Neck	1-2	MIS	MELANOMA IN SITU, LENTIGO MALIGNA TYPE	71.02	16.35	0.230217
13	62	M	Extremity	1-2	MN	MELANOCYTIC NEVUS, COMBINED, WITH ORDINARY AND BLUE NEVUS COMPONENTS	6.12	2.72	0.444444
14	73	M	Trunk	3-4	MIS	MELANOMA IN SITU, LENTIGO MALIGNA TYPE	363.29	638.16	1.75661
15	40	F	Head and Neck	1-2	MN	DEEP PENETRATING NEVUS	5.21	4.53	0.869482
16	34	F	Extremity	1-2	MN	TOP PORTION OF A COMPOUND MELANOCYTIC NEVUS OF ACRAL SKIN	3.4	1.81	0.532353
17	55	M	Extremity	1-2	MN	LENTIGINOUS COMPOUND MELANOCYTIC NEVUS, CONGENITAL PATTERN TYPE	9.98	7.7	0.771543
18	80	F	Trunk	1-2	IM	MALIGNANT MELANOMA, BRESLOW THICKNESS 0.4 MM	667.95	2939.09	4.40016
19	77	M	Head and Neck	3-4	MIS	MALIGNANT MELANOMA IN SITU, LENTIGO MALIGNA TYPE	1.7	10.21	6.00588
20	68	M	Trunk	3-4	IM	MALIGNANT MELANOMA, BRESLOW THICKNESS 0.3 MM (T1a), plus CAPILLARY HEMANGIOMA	7.6	17.96	2.36316
21	64	M	Trunk	1-2	MN	HEAVILY PIGMENTED LENTIGINOUS COMPOUND MELANOCYTIC NEVUS	868.23	120.25	0.1385
22	69	F	Trunk	1-2	MIS	ATYPICAL LENTIGINOUS MELANOCYTIC PROLIFERATION CONSISTENT WITH MELANOMA IN SITU	972.76	1544.1	1.58734
23	42	M	Extremity	1-2	MN	MELANOCYTIC NEVUS, JUNCTIONAL, OF ACRAL SKIN	42.14	42.6	1.01092
24	70	M	Extremity	1-2	IM	MALIGNANT MELANOMA, BRESLOW THICKNESS 0.7 MM	26683	206249	7.72958
25	31	F	Extremity	1-2	MN	INTRADERMAL NEVUS WITH CONGENITAL FEATURES	134.2	88.95	0.662817
26	59	F	Head and Neck	1-2	MN	BLUE NEVUS	295.87	178.61	0.603677
27	53	M	Trunk	1-2	MN	LENTIGINOUS COMPOUND MELANOCYTIC NEVUS, CONGENITAL PATTERN TYPE	583.9	1575.12	2.69759
28	53	M	Extremity	1-2	IM	ATYPICAL COMPOUND MELANOCYTIC PROLIFERATION, FAVOR MALIGNANT MELANOMA, BRESLOW THICKNESS 0.6 MM	207.33	1154.16	5.56678
29	68	F	Trunk	1-2	MN	COMPOUND MELANOCYTIC NEVUS OF SPECIAL SITE	387.88	516.31	1.33111
30	66	M	Extremity	1-2	MIS	MALIGNANT MELANOMA IN SITU	560	719.51	1.28484
31	64	M	Trunk	1-2	IM	MALIGNANT MELANOMA, BRESLOW THICKNESS 0.5 MM	578.1	1796.95	3.10837
32	41	F	Trunk	1-2	MN	POLYPOID COMPOUND MELANOCYTIC NEVUS, CONGENITAL PATTERN TYPE	785.8	955.49	1.21595
33	41	F	Trunk	1-2	MN	LENTIGINOUS COMPOUND MELANOCYTIC NEVUS	229.04	456.11	1.9914
34	72	M	Head and Neck	1-2	IM	MALIGNANT MELANOMA, BRESLOW THICKNESS AT LEAST 1.2 MM	6157.91	104581	16.9832
35	62	M	Extremity	1-2	MN	BLUE NEVUS	2577.84	3050.79	1.18347
36	78	M	Extremity	1-2	MIS	MALIGNANT MELANOMA IN SITU (LENTIGO MALIGNA)	1027.25	2434.46	2.36988
37	22	F	Extremity	3-4	MN	LENTIGINOUS COMPOUND MELANOCYTIC NEVUS, CONGENITAL PATTERN TYPE	2063.33	1534.15	0.743531
38	48	F	Trunk	1-2	MIS	ATYPICAL LENTIGINOUS MELANOCYTIC PROLIFERATION, FAVOR EARLY/EVOLVING MELANOMA IN SITU	336.12	828.24	2.46412
39	79	F	Head and Neck	1-2	MIS	MELANOMA IN SITU, LENTIGO MALIGNA TYPE	325.68	11858.6	36.4118
40	87	M	Head and Neck	1-2	MIS	MELANOMA IN SITU, FAVOR LENTIGO MALIGNA TYPE	2233.17	10828.4	4.84888
41	76	M	Head and Neck	1-2	MIS	MALIGNANT MELANOMA IN SITU, LENTIGO MALIGNA TYPE	1440.81	7011.79	4.86656
42	58	F	Trunk	1-2	MN	NEVUS FROM SPECIALIZED SITE	227.3	418.13	1.83955
43	55	F	Extremity	1-2	MN	MELANOCYTIC NEVUS, COMPOUND OF ACRAL SKIN	211.55	229.21	1.08348
44	52	M	Trunk	1-2	MN	LENTIGINOUS COMPOUND MELANOCYTIC NEVUS	195.71	233.54	1.1933
45	78	F	Head and Neck	1-2	MN	BLUE NEVUS	604.54	1308.4	2.16429
46	56	M	Trunk	1-2	IM	MALIGNANT MELANOMA, SUPERFICIAL SPREADING TYPE, CLARK'S LEVEL II / III, BRESLOW THICKNESS 0.4 MM	3317.97	16344.2	4.92595
47	67	M	Head and Neck	3-4	MIS	MALIGNANT MELANOMA IN SITU, LENTIGO MALIGNA TYPE	3344.75	18074.6	5.40386
48	54	M	Trunk	1-2	MN	COMBINED NEVUS (BANAL & BLUE)	3351.55	4291.59	1.28048
49	65	M	Head and Neck	1-2	MIS	MELANOMA IN SITU, LENTIGO MALIGNA TYPE; PLUS LENTIGINOUS COMPOUND MELANOCYTIC NEVUS	480.18	1468.79	3.05883
50	65	M	Extremity	1-2	MN	PIGMENTED LENTIGINOUS COMPOUND MELANOCYTIC NEVUS	2072.51	2794.31	1.34827
51	61	F	Head and Neck	1-2	MN	JUNCTIONAL NEVUS ON SUN-DAMAGED SKIN	3317.45	6083.15	1.83368
52	39	M	Trunk	1-2	MN	HEAVILY PIGMENTED LENTIGINOUS COMPOUND MELANOCYTIC NEVUS	367.5	903.51	2.45853
53	55	M	Trunk	1-2	MIS	MALIGNANT MELANOMA IN SITU (LENTIGO MALIGNA)	1482.53	4251.15	2.8675
54	69	M	Trunk	1-2	MIS	MELANOMA IN SITU	604.97	876.67	1.44911
55	49	F	Extremity	1-2	MN	JUNCTIONAL LENTIGINOUS NEVUS	601.11	1184.24	1.97009
56	57	M	Trunk	1-2	MN	HEAVILY PIGMENTED LENTIGINOUS COMPOUND MELANOCYTIC NEVUS ON SUN-DAMAGED SKIN PLUS SEBORRHEIC KERATOSIS	5073.3	15429.7	3.04136
57	66	M	Extremity	1-2	MN	HEAVILY PIGMENTED LENTIGINOUS COMPOUND MELANOCYTIC NEVUS ON SUN-DAMAGED SKIN	329.68	365.29	1.10801
58	55	M	Extremity	1-2	MN	INFLAMED MELANOCYTIC NEVUS, COMPOUND LENTIGINOUS TYPE, OCCURRING ON SUN-DAMAGED SKIN	4930.68	10663.9	2.16277
59	32	F	Trunk	1-2	MN	COMPOUND NEVUS FROM A SPECIALIZED SITE	398.62	529.42	1.32813
60	76	F	Trunk	1-2	MIS	ATYPICAL LENTIGINOUS JUNCTIONAL MELANOCYTIC PROLIFERATION ON SUN-DAMAGED SKIN (EVOILVING MIS)	857.99	2087.24	2.43271
61	44	M	Trunk	3-4	MN	LENTIGINOUS COMPOUND MELANOCYTIC NEVUS	918.82	2123.36	2.31096
62	54	M	Trunk	1-2	MN	MELANOCYTIC NEVUS, COMPOUND LENTIGINOUS TYPE	1191.45	3404.16	2.85716
63	60	M	Extremity	1-2	MN	JUNCTIONAL NEVUS ON SUN-DAMAGED SKIN	6004.73	4633.13	0.77158
64	75	M	Trunk	1-2	MIS	MALIGNANT MELANOMA IN SITU	1112.4	2775.84	2.49536
65	58	M	Head and Neck	1-2	MIS	MELANOMA IN SITU, LENTIGO MALIGNA TYPE	2250.59	2535.52	1.1266
66	68	M	Extremity	1-2	MIS	ATYPICAL LENTIGINOUS MELANOCYTIC PROLIFERATION, CONCERNING FOR EVOLVING MELANOMA IN SITU	158.03	285.8	1.80852
67	24	M	Trunk	1-2	MN	COMPOUND NEVUS WITH CONGENITAL FEATURES	393.98	327.24	0.830601
68	50	F	Extremity	1-2	MIS	MALIGNANT MELANOMA IN SITU	166.16	820.22	4.93633
69	36	F	Head and Neck	1-2	MN	MELANOCYTIC NEVUS, COMBINED, WITH ORDINARY AND FOCAL DEEP PENETRATING NEVUS COMPONENTS	914.1	2142.07	2.34337
70	59	F	Extremity	1-2	MN	HEAVILY PIGMENTED LENTIGINOUS JUNCTIONAL MELANOCYTIC NEVUS ON SUN-DAMAGED SKIN	291.41	540.07	1.8533
71	74	M	Extremity	1-2	MN	HEAVILY PIGMENTED LENTIGINOUS COMPOUND MELANOCYTIC NEVUS ON SUN-DAMAGED SKIN	2045.96	2480.51	1.21239
72	65	F	Extremity	1-2	MN	JUNCTIONAL NEVUS ON SUN-DAMAGED SKIN	3835.2	6724.05	1.75325
73	45	F	Trunk	1-2	MN	HEAVILY PIGMENTED LENTIGINOUS COMPOUND MELANOCYTIC NEVUS ON SUN-DAMAGED SKIN	1556.1	2796.42	1.79707
74	58	M	Trunk	1-2	MIS	ATYPICAL COMPOUND MELANOCYTIC PROLIFERATION (concerning for evolving MIS)	382.85	813.18	2.12402
75	40	F	Trunk	1-2	MN	COMPOUND MELANOCYTIC NEVUS OF SPECIAL SITE	713.31	1339.16	1.87739
76	57	M	Head and Neck	1-2	IM	METASTATIC MELANOMA	1513.32	5858.37	3.8712
77	46	M	Head and Neck	1-2	MIS	MALIGNANT MELANOMA, BRESLOW THICKNESS 0.5 MM	676.34	8213.09	12.1434
78	46	M	Extremity	1-2	IM	MALIGNANT MELANOMA, BRESLOW THICKNESS 0.7 MM	269.09	638.87	2.37419
79	42	F	Trunk	1-2	MN	INFLAMED JUNCTIONAL LENTIGINOUS NEVUS	77.72	70.94	0.912764
80	73	M	Head and Neck	1-2	MIS	MELANOMA IN SITU, LENTIGO MALIGNA TYPE	1507.51	6477.18	4.29661
81	62	M	Extremity	1-2	MN	PREDOMINANTLY INTRADERMAL NEVUS WITH CONGENITAL FEATURES	647.94	611.11	0.943158
82	78	M	Extremity	1-2	IM	MALIGNANT MELANOMA IN SITU, LENTIGO MALIGNA TYPE	123.91	243.25	1.96312
83	59	F	Trunk	1-2	MN	JUNCTIONAL MELANOCYTIC NEVUS	385.07	1097.83	2.85099
84	58	M	Trunk	1-2	IM	MALIGNANT MELANOMA, BRESLOW THICKNESS 0.6 MM	2182.58	11177.5	5.12122
85	55	F	Trunk	1-2	IM	ATYPICAL COMPOUND MELANOCYTIC PROLIFERATION, FAVOR MALIGNANT MELANOMA, BRESLOW THICKNESS 0.4 MM	268.44	632.58	2.3565
86	80	M	Trunk	1-2	MIS	MELANOMA IN SITU	160.97	771.91	4.79537
87	84	F	Extremity	1-2	IM	MALIGNANT MELANOMA, BRESLOW THICKNESS 0.8 MM	4752.25	143241	30.1418
88	71	M	Trunk	1-2	MN	HEAVILY PIGMENTED LENTIGINOUS COMPOUND MELANOCYTIC NEVUS ON SUN-DAMAGED SKIN	2004.76	3199.53	1.59597
89	90	F	Extremity	1-2	MN	COMPOUND NEVUS WITH CONGENITAL FEATURES	365.79	750.42	2.0515
90	65	M	Trunk	1-2	MIS	MELANOMA IN SITU, LENTIGO MALIGNA TYPE	3726.72	15210.7	4.08151
91	65	M	Head and Neck	1-2	MIS	MALIGNANT MELANOMA IN SITU, LENTIGO MALIGNA TYPE	1884.03	4171.17	2.21396
92	69	M	Trunk	1-2	IM	METASTATIC MELANOMA	205742	23371.1	0.113594
93	64	M	Trunk	1-2	MIS	MALIGNANT MELANOMA IN SITU	3852.89	10110.6	2.62415
94	53	F	Trunk	1-2	MN	LENTIGINOUS COMPOUND MELANOCYTIC NEVUS ARISING IN ASSOCIATION WITH SEBORRHEIC KERATOSIS	101.63	174.88	1.72075
95	95	M	Head and Neck	1-2	IM	MALIGNANT MELANOMA, BRESLOW THICKNESS AT LEAST 2.2MM	211.06	6068.45	28.7523
96	49	F	Trunk	1-2	MN	COMPOUND MELANOCYTIC NEVUS, EXCISED IN PLANES OF SECTION EXAMINED PLUS FOCAL INTERSTITIAL GRANULOMATOUS DERMATITIS	1133.59	3172.9	2.79898
97	69	F	Head and Neck	1-2	MIS	MELANOMA IN SITU, LENTIGO MALIGNA TYPE	639.56	259.02	0.404997
98	69	F	Trunk	1-2	MN	JUNCTIONAL MELANOCYTIC PROLIFERATION ON SUN-DAMAGED SKIN WITH ATYPICAL FEATURES, PLUS UNUSUAL BASALOID PROLIFERATION	828.43	943.16	1.13849
99	72	F	Trunk	1-2	MN	LENTIGINOUS COMPOUND MELANOCYTIC NEVUS, CONGENITAL PATTERN TYPE	419.8	314.55	0.749285
100	65	M	Extremity	1-2	IM	MALIGNANT MELANOMA, BRESLOW THICKNESS 1.1 MM	762.49	2002.14	2.62579
101	49	M	Head and Neck	1-2	MIS	ATYPICAL LENTIGINOUS MELANOCYTIC PROLIFERATION, SUSPICIOUS FOR EVOLVING MELANOMA IN SITU	2326.56	3154.14	1.35571
102	22	F	Trunk	1-2	MN	COMPOUND MELANOCYTIC NEVUS WITH CONGENITAL FEATURES, POLYPOID	541.41	516.65	0.954268
103	78	M	Trunk	1-2	MN	JUNCTIONAL MELANOCYTIC NEVUS ON SUN-DAMAGED SKIN	3576.82	6181.84	1.72831
104	25	M	Trunk	3-4	MN	MELANOCYTIC NEVUS, COMPOUND LENTIGINOUS TYPE	253.75	698.47	2.75259
105	46	M	Extremity	1-2	MN	COMBINED NEVUS (BANAL & BLUE)	353.93	640.88	1.81075
106	57	M	Trunk	1-2	MN	LENTIGINOUS COMPOUND MELANOCYTIC NEVUS	993.73	1234.23	1.24202
107	57	M	Head and Neck	1-2	MIS	ATYPICAL LENTIGINOUS MELANOCYTIC PROLIFERATION, CONSISTENT WITH EARLY MELANOMA IN SITU, LENTIGO MALIGNA TYPE	10877.9	110950	10.1996
108	78	M	Head and Neck	1-2	MIS	ATYPICAL LENTIGINOUS MELANOCYTIC PROLIFERATION, EVOLVING MELANOMA IN SITU, LENTIGO MALIGNA TYPE	4797.94	14856.6	3.09646
109	67	M	Extremity	1-2	IM	MALIGNANT MELANOMA, BRESLOW THICKNESS 0.6MM	387.34	2147.2	5.54345
110	74	M	Head and Neck	1-2	MN	LENTIGINOUS COMPOUND MELANOCYTIC NEVUS ON SUN-DAMAGED SKIN	4804.75	16506.2	3.4354
111	78	M	Trunk	1-2	MIS	MELANOMA IN SITU, LENTIGO MALIGNA TYPE	2306.13	6034.54	2.61674
112	44	F	Trunk	3-4	MN	COMPOUND NEVUS WITH CONGENITAL FEATURES	67.56	235.45	3.48505
113	83	M	Trunk	1-2	MIS	FAVOR MELANOMA IN SITU	247.9	389.99	1.57317
114	93	F	Extremity	1-2	IM	MALIGNANT MELANOMA, BRESLOW THICKNESS 0.5 MM (T1a)	177.96	593.88	3.33715
115	64	M	Trunk	1-2	MIS	MELANOMA IN SITU, LENTIGO MALIGNA TYPE	124.65	348.55	2.79623
116	78	M	Head and Neck	1-2	MIS	FAVOR MELANOMA IN SITU, OCCURRING IN ASSOCIATION WITH A NEVUS	1221.05	1075.48	0.880783
117	44	M	Extremity	1-2	MN	COMPOUND NEVUS WITH CONGENITAL FEATURES	196.23	287.6	1.46563
118	77	M	Head and Neck	1-2	MIS	MELANOMA IN SITU, LENTIGO MALIGNA TYPE	7533.77	5293.67	0.702659
119	79	M	Head and Neck	1-2	IM	MALIGNANT MELANOMA, BRESLOW THICKNESS 0.4 MM	506.26	281.62	0.556275
120	60	F	Extremity	1-2	IM	MALIGNANT MELANOMA, BRESLOW THICKNESS 0.4 MM	250.44	5953.13	23.7707
121	40	M	Trunk	1-2	IM	MALIGNANT MELANOMA, SUPERFICIAL SPREADING TYPE, BRESLOW THICKNESS 0.40 MM	333.69	9506.41	28.4887
122	61	F	Trunk	1-2	MIS	MELANOMA IN SITU	296.91	2638.51	8.88656
123	47	M	Trunk	1-2	MN	COMPOUND NEVUS, CONGENITAL PATTERN TYPE	1890.42	1973.5	1.04395
124	64	F	Trunk	1-2	MN	LENTIGINOUS COMPOUND MELANOCYTIC NEVUS, CONGENITAL PATTERN TYPE	112.35	280.56	2.4972
125	72	M	Head and Neck	1-2	MIS	AT LEAST MELANOMA IN SITU, LENTIGO MALIGNA TYPE	3739.84	15295	4.08974
126	41	M	Head and Neck	1-2	IM	MALIGNANT MELANOMA, BRESLOW THICKNESS 0.3MM (T1a), ARISING IN ASSOCIATION WITH A COMPOUND MELANOCYTIC NEVUS	6561.43	87114.3	13.2767
127	72	M	Head and Neck	1-2	MIS	ATYPICAL LENTIGINOUS MELANOCYTIC PROLIFERATION, SUSPICIOUS FOR EVOLVING MELANOMA IN SITU	758.45	589.84	0.777691
128	46	F	Extremity	1-2	MN	COMPOUND NEVUS WITH CONGENITAL FEATURES	26.39	16.91	0.640773
129	47	M	Extremity	1-2	MN	HEAVILY PIGMENTED LENTIGINOUS COMPOUND MELANOCYTIC NEVUS	24.79	35.34	1.42557
130	76	F	Extremity	1-2	MN	HEAVILY PIGMENTED LENTIGINOUS COMPOUND MELANOCYTIC NEVUS ON SUN-DAMAGED SKIN	944.58	1624.04	1.71932
131	67	M	Trunk	1-2	IM	MALIGNANT MELANOMA, BRESLOW THICKNESS 0.3MM (T1a)	499.88	3370.18	6.74198
132	55	M	Trunk	1-2	MN	MELANOCYTIC NEVUS, COMPOUND LENTIGINOUS TYPE	114.5	263.03	2.29721
133	74	M	Extremity	1-2	MIS	MELANOMA IN SITU, LENTIGO MALIGNA TYPE	3780	14358.2	3.79847
134	67	F	Extremity	1-2	MN	LENTIGINOUS COMPOUND MELANOCYTIC NEVUS ON SUN-DAMAGED SKIN	1152.03	1169.76	1.01539
135	71	M	Extremity	1-2	MIS	MELANOMA IN SITU, LENTIGO MALIGNA TYPE	2674.93	4530.9	1.69384
136	42	M	Trunk	1-2	MIS	MELANOMA IN SITU	460.77	1941.99	4.21466
137	42	M	Extremity	1-2	MN	LENTIGINOUS COMPOUND MELANOCYTIC NEVUS, CONGENITAL PATTERN TYPE	580.52	6354.52	10.9463
138	20	F	Extremity	1-2	MN	LENTIGINOUS COMPOUND MELANOCYTIC NEVUS	33.14	35.43	1.0691
139	64	M	Extremity	1-2	MN	INTRADERMAL MELANOCYTIC NEVUS, plus BENIGN KERATOSIS	121.56	359.1	2.9541
140	22	F	Extremity	3-4	MN	INTRADERMAL MELANOCYTIC NEVUS, CONGENITAL PATTERN TYPE	817.36	912.2	1.11603
141	55	F	Extremity	1-2	IM	MALIGNANT MELANOMA, BRESLOW THICKNESS 0.3 MM (T1a)	285.56	828.56	2.90153
142	32	F	Trunk	1-2	IM	MALIGNANT MELANOMA, BRESLOW THICKNESS 0.2 MM (T1a), PLUS INTRADERMAL NEVUS WITH CONGENITAL FEATURES	993.54	17602.6	17.717
143	82	F	Extremity	1-2	MN	INTRADERMAL MELANOCYTIC NEVUS	431.31	538.98	1.24963
144	53	F	Extremity	1-2	MN	COMBINED NEVUS (BANAL & BLUE)	220.27	153.03	0.694738
145	73	M	Head and Neck	1-2	IM	MALIGNANT MELANOMA, BRESLOW THICKNESS 0.3 MM (T1a)	634.72	1019.85	1.60677
146	52	F	Extremity	1-2	MIS	MELANOMA IN SITU, LENTIGO MALIGNA TYPE	768.32	2556.85	3.32785
147	43	F	Extremity	1-2	MN	HEAVILY PIGMENTED LENTIGINOUS COMPOUND MELANOCYTIC NEVUS	1454.31	5117.25	3.51868
148	61	M	Extremity	1-2	IM	MALIGNANT MELANOMA, BRESLOW THICKNESS 0.9 MM	2613.88	8834.94	3.38001
149	49	F	Extremity	1-2	IM	MALIGNANT MELANOMA, BRESLOW THICKNESS AT LEAST 0.7 MM	1845.03	1776.25	0.962721
150	70	M	Head and Neck	1-2	IM	MALIGNANT MELANOMA, BRESLOW THICKNESS 0.4 MM	4199.39	18585	4.42564
151	71	M	Trunk	1-2	IM	FOCALLY INVASIVE MALIGNANT MELANOMA WITH FEATURES OF REGRESSION, BRESLOW THICKNESS 0.3MM	3191.16	5248.33	1.64465
152	72	M	Trunk	1-2	MN	LENTIGINOUS COMPOUND MELANOCYTIC NEVUS	620.85	2408.25	3.87896
153	77	M	Trunk	1-2	MIS	MELANOMA IN SITU, LENTIGO MALIGNA TYPE	19.95	15.41	0.772431
154	58	M	Extremity	1-2	MN	LENTIGINOUS COMPOUND MELANOCYTIC NEVUS	292.13	144.86	0.495875
155	85	F	Trunk	1-2	IM	MALIGNANT MELANOMA, BRESLOW THICKNESS 0.2 MM	3050.98	8055.37	2.64026
156	99	F	Head and Neck	1-2	MIS	MALIGNANT MELANOMA IN SITU (LENTIGO MALIGNA)	1030.59	1601.34	1.55381
157	70	M	Trunk	1-2	MIS	MELANOMA IN SITU, LENTIGO MALIGNA TYPE	671.93	2139.93	3.18475
158	62	M	Trunk	1-2	MN	LENTIGINOUS JUNCTIONAL NEVUS ON SUN-DAMAGED SKIN	162.11	171.05	1.05515
159	61	M	Extremity	1-2	MIS	ATYPICAL JUNCTIONAL LENTIGINOUS MELANOCYTIC PROLIFERATION (evolving melanoma in situ)	749.94	480.61	0.640865
160	79	M	Trunk	1-2	MIS	MELANOMA IN SITU, LENTIGO MALIGNA TYPE	17831.4	1399.45	0.0784825
161	83	M	Trunk	1-2	MIS	MELANOMA IN SITU, LENTIGO MALIGNA TYPE	557.83	198.38	0.355628
162	83	M	Trunk	1-2	MIS	MELANOMA IN SITU, LENTIGO MALIGNA TYPE	366.11	1015.52	2.77381
163	60	F	Trunk	1-2	MIS	MELANOMA IN SITU	553.75	893	1.61264
164	67	M	Trunk	1-2	MIS	ATYPICAL JUNCTIONAL MELANOCYTIC PROLIFERATION, FAVOR MELANOMA IN SITU	389.96	796.78	2.04324
165	67	M	Trunk	1-2	IM	MALIGNANT MELANOMA, BRESLOW THICKNESS 0.3 MM	1966.09	2123.96	1.0803
166	68	F	Trunk	1-2	MN	LENTIGINOUS COMPOUND MELANOCYTIC NEVUS	722	182.24	0.25241
167	76	M	Trunk	1-2	MN	HEAVILY PIGMENTED LENTIGINOUS COMPOUND MELANOCYTIC NEVUS ON SUN-DAMAGED SKIN	777.08	1784.06	2.29585
168	24	F	Extremity	1-2	MN	COMPOUND NEVUS WITH CONGENITAL FEATURES	2275.95	1476.98	0.648951
169	47	F	Trunk	1-2	MN	LENTIGINOUS COMPOUND MELANOCYTIC NEVUS, COMBINED, CONGENITAL PATTERN TYPE, WITH A MINOR DEEP PENETRATING NEVUS COMPONENT	465.21	848.38	1.82365
170	48	M	Head and Neck	1-2	MIS	MELANOMA IN SITU	447.44	422.84	0.945021
171	48	M	Trunk	1-2	MIS	MELANOMA IN SITU	104.8	255.82	2.44103
172	48	M	Head and Neck	1-2	MIS	MELANOMA IN SITU	259.8	555.03	2.13637
173	41	M	Trunk	1-2	IM	MALIGNANT MELANOMA, BRESLOW THICKNESS 0.5MM (T1a)	472.79	3602.21	7.61905
174	78	M	Trunk	1-2	MIS	MELANOMA IN SITU	1567.03	832.74	0.531413
175	70	M	Extremity	1-2	MIS	ATYPICAL JUNCTIONAL MELANOCYTIC PROLIFERATION, CONSISTENT WITH MELANOMA IN SITU	31.12	17.46	0.561054
176	59	M	Trunk	1-2	IM	MALIGNANT MELANOMA, BRESLOW THICKNESS 0.3MM	3.97	2.94	0.740554
177	80	M	Trunk	1-2	IM	FOCALLY INVASIVE MALIGNANT MELANOMA, BRESLOW THICKNESS 0.3MM	46.65	135.47	2.90397
